# Supplementary material for: The effectiveness of control measures during the 2022 COVID-19 outbreak in Shanghai, China
Source: PLoS One. 2023 May 18;18(5):e0285937. doi: 10.1371/journal.pone.0285937 (PMC10194905; doi:10.1371/journal.pone.0285937)
Supplement: S1 File — (CSV) [file pone.0285937.s001.csv]

data	pudong_case	puxi_case
2022/3/19	167	342
2022/3/20	256	502
2022/3/21	247	649
2022/3/22	268	713
2022/3/23	289	694
2022/3/24	311	1298
2022/3/25	1956	313
2022/3/26	438	2238
2022/3/27	1723	1777
2022/3/28	2707	1770
2022/3/29	2360	3620
2022/3/30	2563	3090
2022/3/31	2676	1826
2022/4/1	2878	3433
2022/4/2	2368	5858
2022/4/3	4041	4965
2022/4/4	7234	6120
2022/4/5	8445	8632
2022/4/6	8877	11105
2022/4/7	9533	11689
2022/4/8	7643	15981
2022/4/9	11493	13450
2022/4/10	6882	19205
2022/4/11	8469	14873
2022/4/12	11207	15123
2022/4/13	15207	12512
2022/4/14	11779	11293
2022/4/15	10511	13002
2022/4/16	10912	13908
2022/4/17	7836	14412
2022/4/18	8878	11538
2022/4/19	5795	13106
2022/4/20	4579	13916
2022/4/21	4839	12790
2022/4/22	8112	15258
2022/4/23	7894	13164
2022/4/24	6351	13104
2022/4/25	4420	12560
2022/4/26	3053	10309
2022/4/27	3236	7386
2022/4/28	3544	11488
2022/4/29	2342	7839
2022/4/30	1948	5924
2022/5/1	1755	5578
2022/5/2	1314	4355
2022/5/3	992	3990
2022/5/4	949	3702
2022/5/5	740	3529
2022/5/6	713	3501
2022/5/7	737	3238
2022/5/8	718	3229
2022/5/9	604	2410
2022/5/10	271	1216
2022/5/11	262	1187
2022/5/12	291	1805
2022/5/13	197	1484
2022/5/14	169	1200
2022/5/15	103	835
2022/5/16	96	727
2022/5/17	91	764
2022/5/18	84	635
2022/5/19	86	772
2022/5/20	80	788
2022/5/21	75	547
2022/5/22	59	499
2022/5/23	60	420
2022/5/24	47	340
2022/5/25	44	294
2022/5/26	35	229
2022/5/27	28	142
2022/5/28	18	104
2022/5/29	12	55
2022/5/30	6	25
2022/5/31	4	11
2022/6/1	2	11
2022/6/2	5	11
2022/6/3	1	13
2022/6/4	1	21
2022/6/5	2	6
2022/6/6	0	10
2022/6/7	4	11
2022/6/8	2	7
2022/6/9	0	11
2022/6/10	1	15
2022/6/11	4	25
2022/6/12	3	34
2022/6/13	2	15
2022/6/14	0	15
2022/6/15	3	13
2022/6/16	0	4
2022/6/17	0	7
2022/6/18	0	9
2022/6/19	0	13
2022/6/20	0	9
2022/6/21	0	8
2022/6/22	0	9
2022/6/23	0	3
2022/6/24	0	0
2022/6/25	0	0
2022/6/26	1	3
